# Supplementary material for: Determining the Nutrient Content of Hydroponically-Cultivated Microgreens with Immersible Silicon Photonic Sensors: A Preliminary Feasibility Study
Source: Sensors (Basel). 2023 Jun 26;23(13):5937. doi: 10.3390/s23135937 (PMC10346951; doi:10.3390/s23135937)
Supplement: Supplementary file 1 [file sensors-23-05937-s001.zip]

Archive with 1 entries (1 files):
- sensors-2456705-supplementary.pdf
